# Supplementary material for: Serum apolipoprotein A-I potentiates the therapeutic efficacy of lysocin E against Staphylococcus aureus
Source: Nat Commun. 2021 Nov 4;12:6364. doi: 10.1038/s41467-021-26702-0 (PMC8568920; doi:10.1038/s41467-021-26702-0)
Supplement: Supplementary file 4 — Source Data [file 41467_2021_26702_MOESM4_ESM.xlsx]

## Sheet: Figure 1b
		rhApoA-I	hApoA-I	mApoA-I
	0	4	4	4
	0.25	4	4
	0.5	4	4
	1	4	2
	2	2	1
	4	2	1
	8	1	0.5
	16	1	0.5
	32	0.5	0.25
	64	0.25	0.13
	128	0.25
	0.39			4
	0.78			4
	1.56			4
	3.12			2
	6.25			1
	12.5			0.5
	25			0.5
	50			0.25
	100			0.25

## Sheet: Figure 1c
		Apoa1+/+	Apoa1+/-	Apoa1-/-
		100	100	12.5
		100	100	12.5
		100	50	25

## Sheet: Figure 1d
	Wild-type		Apoa-1-/-
	vehicle	Lysocin E	vehicle	Lysocin E
	956000	28000	1140000	52000
	140000	10000	193000	184000
	728000	29000	488000	260000
	137000	4000	728000	18000
	756000	16000	395000	376000
	86000	29000	519000	590000
	123000	44000	108000	335000
	332000	4000	106000	152000
	600000	7000	500000

## Sheet: Figure 2a
	Apoa1 concentration (µg ml-1)	WT			∆NM
	0	0	0	0	0	0	0
	10	273.762	109.789	126.503	100.582	142.139	193.368
	20	441.492	271.425	784.84	265.711	152.217	140.901
	40	952.482	1085.86	615.176	366.041	182.537	728.715

## Sheet: Figure 2b
	Natural					Bu
	Control	lipid II	PG	CL	LTA	Control	lipid II
	0.880425	6.70307	1.08098	1.15989	1.33063	0.217689	1.23915
	1.0875	4.96203	0.996356	1.1941	2.2032	0.465566	1.20142
	1.03208	4.41415	1.30987	1.09632	1.36833	0.245991	1.05165

## Sheet: Figure 2c
	Control	lipid II	PG	CL	LTA
	1.17579	0.797886	0.981525	0.392181	0.545472
	1.11285	1.36268	0.658004	0.389488	0.945181
	0.71136	1.71387	0.763446	0.294517	0.499654

## Sheet: Figure 2d
		MIC of lysocin E (µg ml-1)
	rhApoA-I (µg ml-1)	WT	∆NM
	0	4	4
	1.6	4	4
	3.1	4	4
	6.3	2	4
	12.5	2	4
	23	1	4
	50	1	2
	100	0.5	2

## Sheet: Figure 2e
	WT		∆NM
lipid II	-	+	-	+
	3.65127	0.910179	0.910179	0.688969
	4.61478	0.603865	0.603865	0.598374
	2.6901	1.48596	1.48596	0.740603

## Sheet: Figure 2f
	WT	ΔNM	blank
	2072	1504	329
	2251	1542	333
	2309	1661	331

## Sheet: Figure 3a
	Lipid II	PG	CL	LTA	Vehicle
	1.94658	0.418118	0.283954	0.161064	0.24564
	4.55568	0.256789	0.175724	0.211883	0.223033
	3.82431	0.226605	0.257036	0.329846	0.271758

[truncated: 22 more sheets: Figure 3b, Figure 3c, Figure 3d, Figure 4a, Figure 4b, Figure 4d, Figure 4e, Fig S2b, Fig S2c, Fig S3a, Fig S3b, Fig S4a, Fig S4b, Fig S4c, Fig S9, Fig S10, Fig S11, Fig S12, Fig S13, Fig S14 …]
